# Supplementary material for: High-dose accelerated intermittent theta burst stimulation targeting the primary motor cortex for gait and cognitive functions in cerebral small vessel disease: a randomized controlled trial
Source: Front Neurol. 2026 Jun 1;17:1840684. doi: 10.3389/fneur.2026.1840684 (PMC13265494; doi:10.3389/fneur.2026.1840684)
Supplement: Supplementary file 6 [file Table_6.XLSX]

## Sheet: Sheet1
Participant ID	Time point	Step Length（cm）	Walk Speed(m/s)	Stride Length（cm）	Gait Cycle（sec）	Cadence（steps/min）	Swing（%）	Stride Velocity Difference（%）	Swing Absolute Difference（%）	Stride Variability（%）	Going straight Trunk - Sway Max（degree）	Close eyes Trunk - Sway Max（degree）	Mid-series Trunk - Sway Max（degree）	In series Trunk - Sway Max（degree）	Average Duration for Chair Stand（sec）
	T0
	T1
	T0
	T1
	T0
	T1
